# Supplementary material for: Expanding the Known Repertoire of C-Type Lectin Receptors Binding to Toxoplasma gondii Oocysts Using a Modified High-Resolution Immunofluorescence Assay
Source: mSphere. 2021 Mar 31;6(2):e01341-20. doi: 10.1128/mSphere.01341-20 (PMC8546727; doi:10.1128/mSphere.01341-20)
Supplement: TEXT S1 [file msphere.01341-20-sd001.txt]

/*
 * Initial macro source: http:www.richardwheeler.net/contentpages/textgallery.php?gallery=ImageJ_Macros 

Modified by Frank Seeber, Robert Koch Institut, Berlin, Germany, 2016/2020

Generates a focused image from a z stack by selecting in-focus regions and automatically
stitching them together to generate a single focused image.

Required input:
A greyscale (8, 16 or 32bit) z stack (with no sample movement between slices).
For correct heightmap generation the slices must be in focus order.
This macro assumes all pixels have positive values in 32bit images.

Output:
A 32bit greyscale heightmap based on sample focus
A 32bit greyscale focused image generated from the most in focus regions

Parameters:
Radius - the radius of region to consisder for focusing.
Large values are good to avoid the influence of noise.
Small values are good for detecting and preserving fine detail.

Principle:
In focus regions have sharper detail, therefore have a stronger edge detection result.
The slice with the maximum edge detection result is most in focus.
Build up the image from the original stack in patches according to the most in focus slice.
Use gaussian blending to reduce the appearance of sharp edges.
This is similar to the plugin by Michael Umorin:
http:rsbweb.nih.gov/ij/plugins/stack-focuser.html

Tips:
This works well even with relatively few z slices, and will process much faster.

*/
//------------------ Start modification FS ---------------------------------
showMessage("Best used with Fiji.\nRequires plugin 'Stack Sorter'.\nInput either single stack or\nseveral images in a folder");
	ni = nImages;
	
	if(ni == 0) run("Image Sequence...");
		if(ni >1) run("Images to Stack", "name=Stack title=[] use");	
	ns = nSlices;
	if(ns> 1) run("Stack Sorter");

	run("Stack Sorter");
	title = "Check image order";
	msg = "Image slices must be in focus order!\nOtherwise use StackSorter to do so.\nWhen done click \"OK\" to continue!";
	waitForUser(title, msg);

	radius = getNumber("Enter radius.\nLarge values avoid excess noise (halos).\nSmall values preserve fine details.", 3);

//------------------ End modification FS ---------------------------------

//Get start image properties
w=getWidth();
h=getHeight();
d=nSlices();
source=getImageID();
origtitle=getTitle();
rename("tempnameforprocessing");
sourcetitle=getTitle();
setBatchMode(true);

//Generate edge-detected image for detecting focus
run("Duplicate...", "title=["+sourcetitle+"_Heightmap] duplicate range=1-"+d);
heightmap=getImageID();
heightmaptitle=getTitle();
run("Find Edges", "stack");
run("Maximum...", "radius="+radius+" stack");

//Alter edge detected image to desired structure
run("32-bit");
for (x=0; x<w; x++) {
	showStatus("Finding Z depths");
	showProgress(x/w);
	for (y=0; y<h; y++) {
		slice=0;
		max=0;
		for (z=0; z<d; z++) {
			setZCoordinate(z);
			v=getPixel(x,y);
			if (v>=max) {
				max=v;
				slice=z;
			}
		}
		for (z=0; z<d; z++) {
			setZCoordinate(z);
			if (z==slice) {
				setPixel(x,y,1);
			} else {
				setPixel(x,y,0);
			}
		}
	}
}
run("Gaussian Blur...", "sigma="+radius+" stack");

//Generation of the final image
setBatchMode(false);
//Multiply modified edge detect (the depth map) with the source image
run("Image Calculator...", "image1="+sourcetitle+" operation=Multiply image2="+heightmaptitle+" create 32-bit stack");multiplication=getImageID();
//Z project the multiplication result
run("Z Project...", "start=1 stop="+d+" projection=[Sum Slices]");

//Some tidying
setBatchMode(true);
rename(origtitle+"_focused_r "+radius); // modified to display radius in name
selectImage(heightmap);
close();
selectImage(multiplication);
close();
selectImage(source);
rename(origtitle);
setBatchMode(false);

showMessageWithCancel("Convert to 8bit?");
setOption("ScaleConversions", true);
run("8-bit");
